# Supplementary material for: Identification of Novel Metabolic Subtypes Using Multi-Trait Limited Mixed Regression in the Chinese Population
Source: Biomedicines. 2022 Dec 1;10(12):3093. doi: 10.3390/biomedicines10123093 (PMC9775185; doi:10.3390/biomedicines10123093)
Supplement: Supplementary file 1 [file biomedicines-10-03093-s001.zip]

Archive with 2 entries (2 files):
- Supplementary figure S1.pdf
- Supplementary table.xlsx
